# Supplementary material for: Nanodiamond Particles Reduce Oxidative Stress Induced by Methyl Viologen and High Light in the Green Alga Chlamydomonas reinhardtii
Source: Int J Mol Sci. 2023 Mar 15;24(6):5615. doi: 10.3390/ijms24065615 (PMC10052329; doi:10.3390/ijms24065615)
Supplement: Supplementary file 1 [file ijms-24-05615-s001.zip]

Archive with 1 entries (1 files):
- ijms-2212136-supplementary.pdf
